# Supplementary material for: T-Cell-Specific CerS4 Depletion Prolonged Inflammation and Enhanced Tumor Burden in the AOM/DSS-Induced CAC Model
Source: Int J Mol Sci. 2022 Feb 7;23(3):1866. doi: 10.3390/ijms23031866 (PMC8837088; doi:10.3390/ijms23031866)
Supplement: Supplementary file 1 [file ijms-23-01866-s001.zip]

Archive with 1 entries (1 files):
- ijms-1533584-supplementary.pdf
